# Supplementary material for: Effects of Gamma Irradiation on Changes in Chemical Composition and Antioxidant Activity of Euphorbia maculata Callus
Source: Plants (Basel). 2024 Aug 19;13(16):2306. doi: 10.3390/plants13162306 (PMC11360754; doi:10.3390/plants13162306)
Supplement: Supplementary file 1 [file plants-13-02306-s001.zip]

Archive with 1 entries (1 files):
- plants-3163714-supplementary.pdf
